# Supplementary material for: Providing a Photovoltaic Performance Enhancement Relationship from Binary to Ternary Polymer Solar Cells via Machine Learning
Source: Polymers (Basel). 2024 May 24;16(11):1496. doi: 10.3390/polym16111496 (PMC11174796; doi:10.3390/polym16111496)
Supplement: Supplementary file 1 [file polymers-16-01496-s001.zip]

Archive with 1 entries (1 files):
- polymers-3006254-supplementary.pdf
